# Supplementary material for: Guideline-Directed Medical Therapy Intensity, Ventricular Remodeling, and Clinical Outcomes After Acute Myocardial Infarction: A Single-Center Real-World Retrospective Cohort Study
Source: Biomedicines. 2026 May 8;14(5):1067. doi: 10.3390/biomedicines14051067 (PMC13204536; doi:10.3390/biomedicines14051067)
Supplement: Supplementary file 1 [file biomedicines-14-01067-s001.zip]

Archive with 1 entries (1 files):
- biomedicines-4242183-supplementary.pdf
